# Supplementary material for: Dissecting Rubella Placental Infection in an In Vitro Trophoblast Model
Source: Int J Mol Sci. 2023 Apr 26;24(9):7894. doi: 10.3390/ijms24097894 (PMC10178045; doi:10.3390/ijms24097894)
Supplement: Supplementary file 1 [file ijms-24-07894-s001.zip]

Archive with 1 entries (1 files):
- ijms-2306865-supplementary.pdf
